# Supplementary material for: SARS-CoV-2 Antibodies in Response to COVID-19 Vaccination in Underserved Racial/Ethnic Minority People Living with HIV
Source: Vaccines (Basel). 2025 May 13;13(5):517. doi: 10.3390/vaccines13050517 (PMC12116134; doi:10.3390/vaccines13050517)
Supplement: Supplementary file 1 [file vaccines-13-00517-s001.zip]

Archive with 1 entries (1 files):
- vaccines-3529831-supplementary.pdf
